# Supplementary material for: The long noncoding RNA CARDINAL attenuates cardiac hypertrophy by modulating protein translation
Source: J Clin Invest. 2024 May 14;134(13):e169112. doi: 10.1172/JCI169112 (PMC11213465; doi:10.1172/JCI169112)
Supplement: Supporting data values [file jci-134-169112-s238.xlsx]

## Sheet: Figure 1
Figure 1D
CARDINAL
Ribosome free	0	0	0
Polysome affiliated	1.29524	0.273317	1.43144
C10orf71-AS1
Ribosome free	2.23659	7.47817	1.82089
Polysome affiliated	0.877139	1.05623	1.06663
MIR133A1HG
Ribosome free	0.379733	1.41864	0.346649
Polysome affiliated	0.498569	1.89015	0.611284
CTD-2194D22.3
Ribosome free	3.89494	2.02505	2.90488
Polysome affiliated	0.924765	0.989035	1.0862
AC005550.4
Ribosome free	0	0	0
Polysome affiliated	0	0	0
Figure 1E
Sham	1.22512	1.01025	0.631716	1.24138	0.891523
TAC	2.50088	2.11267	1.46561	1.43762	2.2177
Figure 1G
cTnT
CM	7.02553	7.20626	6.60855
Non-CM	1.20704	0.77696	1.016
Postn
CM	0.76593	1.37632	0.85775
Non-CM	4.14669	8.16782	9.19316
Cardinal
CM	4.04591	4.86876	3.94746
Non-CM	0.58123	0.88147	1.53729
Figure 1M
Adult cardiomyocytes
U6
Nuc	98.26	95.62	97.7561
Cyto	1.74	4.38	2.24386
Mhrt
Nuc	85.3	86.2	90.2459
Cyto	14.7	13.8	9.75412
Chaer
Nuc	86.42	77.77	87.9189
Cyto	13.58	22.23	12.0811
Neat1
Nuc	83.6	90.08	91.2401
Cyto	16.4	9.92	8.75994
28s
Nuc	41.53	40.08	49.1662
Cyto	58.47	59.92	50.8338
Gapdh
Nuc	48.79	50.12	40.1106
Cyto	51.21	49.88	59.8894
Hprt
Nuc	14.85	25.85	43.5547
Cyto	85.15	74.15	56.4453
18s
Nuc	18.97	33.8	34.832
Cyto	81.03	66.2	65.168
Cardinal
Nuc	56.72	56.83	70.1436
Cyto	43.28	43.17	29.8564
HL-1 cells
U6
Nuc	97.1777	97.3984	97.6851
Cyto	2.82235	2.60159	2.31489
Mhrt
Nuc	99.2138	98.6129	99.4712
Cyto	0.7862	1.38706	0.528814
Chaer
Nuc	96.2089	97.0924	96.6521
Cyto	3.79114	2.90761	3.34792
Neat1
Nuc	89.3664	91.6274	91.2285
Cyto	10.6336	8.37263	8.77155
28s
Nuc	26.158	25.9208	25.5292
Cyto	73.842	74.0792	74.4708
Gapdh
Nuc	18.6272	24.9815	20.3749
Cyto	81.3728	75.0185	79.6251
Hprt
Nuc	16.822	24.5698	20.1743
Cyto	83.178	75.4302	79.8257
18s
Nuc	35.0473	44.7812	52.494
Cyto	64.9527	55.2188	47.506
Cardinal
Nuc	48.7904	57.9885	56.2613
Cyto	51.2096	42.0115	43.7387

## Sheet: Figure 2
Figure 2C
Ad-Ctrl;PE(-)	1.08231	0.876145	1.04154
Ad-Cardinal;PE(-)	1.21251	1.17045	1.21277
Ad-Ctrl;PE(+)	2.47508	3.31001	3.08239
Ad-Cardinal;PE(+)	1.82202	2.04834	2.23429
Figure 2E
Ad-Ctrl;PE(-)	1.54781	3.81191	4.77591	1.8625	1.90355	1.04544	2.55662	0.923107	0.847428	0.91869	0.453055	1.90895	3.18316	2.37238	0.015217	4.67578	0.604193	0.430635	0.431039	0.90345	1.08394	1.36038	1.4591	0.637609	0.696927	1.26035	0.364599	3.15712	3.43963	0.813538	0.917522	0.367964	0.536099	0.500347	1.25168	0.416204	2.56607	0.978123	0.308254	1.00965	6.19867	0.308207	6.3423	0.248636	0.97381	0.733153	2.04038	0.474585	0.445389
Ad-Cardinal;PE(-)	0.927513	2.64797	1.98747	0.856621	1.53266	0.408041	0.53566	0.437168	0.271588	2.85098	2.12347	1.44392	0.168378	0.828754	1.56055	0.242126	0.373479	0.344445	1.81141	1.42613	0.428368	2.62598	1.21108	0.192614	1.30891	0.192278	2.0082	0.317249	0.73461	0.436555	2.14931	2.4925	6.45785	0.250705	0.165719	1.43624	1.27283	2.38034	1.02424	0.393472	0.35025	5.74972	2.01946	0.334362	0.256151	0.481395	0.580061	5.37866	7.65702
Ad-Ctrl;PE(+)	3.11296	4.36593	0.738009	2.13824	2.52567	2.20419	2.37723	4.64352	2.51552	2.60669	0.512627	4.51515	3.32427	3.05106	1.58345	3.08977	4.75007	0.228713	1.4548	1.93795	2.19079	1.54251	0.66292	2.19408	5.15719	1.84587	4.8623	2.68147	7.76383	4.71811	5.94268	0.761077	0.424934	2.69692	0.965936	2.47906	0.588467	0.864645	1.8587	1.99615	1.27857	1.53968	1.70999	2.82145	3.20828	2.75008	4.04248	2.75636	0.905312
Ad-Cardinal;PE(+)	1.86521	3.25717	1.83701	1.39871	2.06317	1.37969	1.31812	1.91415	2.14538	1.80677	3.70948	1.47992	0.516061	0.328639	0.291626	0.070591	0.603048	0.873584	1.50348	1.06825	0.380371	2.64719	0.262025	0.182785	0.206639	1.93091	0.989813	1.17334	0.374682	0.975429	0.242473	2.68488	0.194337	2.45353	0.387216	0.173732	0.202881	5.94264	1.15916	1.2828	2.04075	2.20729	3.77324	2.91898	1.7757	1.94353	1.98903	1.709	1.06736
Figure 2G
Ad-Ctrl;PE(-)	0.839521	1.14153	1.01894
Ad-Cardinal;PE(-)	1.22036	1.14237	1.66355
Ad-Ctrl;PE(+)	2.86438	2.85479	2.33675
Ad-Cardinal;PE(+)	1.43696	1.5173	1.50707
[truncated: 21 more columns]

## Sheet: Figure 3
Figure 3A
Non-HF	0.921321	1.32157	1.24061	1.06237	1.42401	1.205	1.15809	1.1833	1.13403	0.895465	1.00257	1.03808	0.897283	1.02599	0.758876	1.17843	0.747602	1.0995	1.10721	0.63201	1.20055	1.51859	1.02687	0.78642	1.04263	0.886436	1.1025	0.98172	1.03922	0.795848	0.939289	0.875011	1.09113	0.974404	1.08815	1.12802	1.10638	1.09877	1.05924	1.09465	0.888727	1.0407	0.96176	0.787991	0.999561	0.916109	1.11403	1.055	1.19976
PPCM	1.16503	1.32252	1.41881	1.27086	1.36453	1.28236
HCM	1.2621	1.34466	1.16948	1.26942	1.30703	1.17564	1.23927	1.19185	1.2526	1.22815	1.29871	1.14338	1.26581	1.15134	1.31411	1.19588	1.24204	1.1837	1.2766	1.32338	1.12468	1.2119	1.22904	1.2289	1.18215	1.24583	1.13791	1.18349
DCM	1.09811	1.35633	1.40257	1.28564	1.28299	1.13028	1.29236	1.15872	1.32065	1.39916	1.19525	1.25526	1.13882	1.3097	1.39712	1.10175	1.22712	1.42974	1.06003	1.28759	1.36745	1.05187	1.17212	0.985133	1.19918	1.07097	1.27795	1.46098	1.21869	1.29452	1.38697	1.23494	1.09567	1.33413	1.32661	1.27956	1.27256	1.24341	1.31943	1.42403	1.41915	1.13454	1.22132	1.28732	1.19831	1.26172	1.30936	1.24653	1.27894
Figure 3B
Ctrl	0.705677	0.956283	1.33804	0.625428	1.37457
DCM/HF	3.56217	6.55398	6.85178	2.63522	3.68552	3.56402
Patient group	Gender	Age	Cardiac function	Diagnosis
Control 1	Female	67	N/A	Donor (normal heart)
Control 2	Male	40	N/A	Donor (normal heart)
Control 3	Female	62	N/A	Donor (normal heart)
Control 4	Male	50	N/A	Donor (normal heart)
Control 5	Male	35	N/A	Donor (normal heart)
Disease 1	Male	60	EF 20%	Dilated cardiomyopathy
Disease 2	Male	59	EF 29%	Dilated cardiomyopathy
Disease 3	Male	29	EF 25%	Dilated cardiomyopathy
Disease 4	Male	50	EF 15%	Dilated cardiomyopathy
Disease 5	Male	48	EF 30%	Dilated cardiomyopathy
Disease 6	Male	66	EF 23%	Chronic heart failure
Figure 3C
Anp
Sham	1.01519	1.59907	0.45691	0.92884
TAC	6.73776	8.77131	8.50225	10.6377
Cardinal
Sham	0.81194	1.29809	0.87513	1.01485
TAC	2.07588	1.86504	1.79528	2.0535
Figure 3D
Cardinal
WT	0.93116	0.59912	1.46972
CnA-tg	16.2106	14.1846	12.6206
Myh7
WT	0.868376	1.03002	1.10161
CnA-tg	12.1474	11.5558	29.9318
Bnp
WT	0.375914	1.10839	1.51569
CnA-tg	5.30819	7.28201	12.9522
Figure 3E
Ctrl	0.874845	1.21423	0.910922
PE	1.78528	1.96907	1.68405
Figure 3I
Relative CPM of Cardinal in Ribo-seq
Sham	1.15671	0.998942	0	2.06028	0.974187	0.809872
TAC 3h	1.0095	0.947466	0.936939
TAC 2d	2.18847	1.56779
TAC 2w	2.06998	4.56001	2.7056
Relative CPM of Cardinal in RNA-seq
Sham	1.18144	0.853925	0.705392	1.16119	1.09182	1.00623
TAC 3h	2.59078	1.94687	1.27864
TAC 2d	2.43446	2.90707
TAC 2w	1.99323	2.43925	3.50304
[truncated: 117 more columns]

## Sheet: Figure 4
Figure 4A
Ctrl;Sham	1.59582	0.734337	0.669842
KO;Sham	0.116887	0.069721	0.147899
Ctrl;TAC	2.11907	1.78567	2.67816	2.53033
KO;TAC	0.062394	0.072058	0.050072	0.095643	0.016977
Figure 4B
Ctrl;Sham	4.0622	4.46124	4.32056	3.61492	3.92667	4.27044
KO;Sham	4.216	3.5523	3.74725	4.2594	4.38462	4.25746	4.10332
Ctrl;TAC	5.24521	5.10357	5.71269	5.38189	6.23019	4.77703	5.10526	5.54206	5.32374	6.98496	5.30827	5.58803
KO;TAC	6.03597	7.47037	6.03309	7.62641	5.56654	7.80586	6.93871	8.38951	5.76736	5.9701
Figure 4E
Ctrl;Sham	0.960025	1.09665	0.823698	0.995028	1.07485	1.04974
KO;Sham	0.903301	0.930622	1.11659	1.02197	0.852353	0.876902	0.97945
Ctrl;TAC	1.37297	1.28913	1.62722	1.24955	1.26696	1.70003	1.39989	1.87774	1.30803	1.29043	1.5297	1.59122
KO;TAC	1.50094	1.75308	1.61914	1.65092	2.08147	1.81344	1.80293	1.94124	1.55802	2.02356
Figure 4G
Ctrl;TAC	1.11011	0.543439	1.21335	1.13111	1.03035	0.995053	1.72661	1.20296	0.624463	0.82747	0.729389	0.86569
KO;TAC	2.24223	3.23273	3.21207	1.23985	3.15703	3.96906	1.63299	1.50178	1.60468	1.68914
Figure 4H
Anp
Ctrl;Sham	0.648213	0.737683	1.51464	1.09947
KO;Sham	0.600762	0.98553	0.842365	1.36666
Ctrl;TAC	3.77316	3.06889	3.00259	2.40327	2.95709
KO;TAC	6.48936	4.02382	5.89608	9.63815	10.577
Bnp
Ctrl;Sham	0.529614	0.464301	1.06833	1.93775
KO;Sham	0.577936	0.533132	0.488057	2.17414
Ctrl;TAC	1.85156	1.9971	2.31473	1.27159	4.2277
KO;TAC	3.069	3.19436	2.2567	4.36879	5.12656
Acta1
Ctrl;Sham	1.35525	0.235634	1.72076	0.688351
KO;Sham	2.11667	1.3553	1.2315	1.04209
Ctrl;TAC	8.90852	4.76198	6.03917	4.80963	5.00874
KO;TAC	17.4119	10.0176	15.8035	16.8851	16.1852
Fbn1
Ctrl;Sham	1.43898	1.34015	0.468326	0.752547
KO;Sham	1.69541	1.38144	1.3086	0.859105
Ctrl;TAC	1.92479	1.28981	1.0836	0.976604	1.43599
KO;TAC	2.67643	1.48111	2.58412	5.27423	4.48175
Figure 4I
LVID;d
Ctrl;Sham	3.15324	3.31204	3.53889	3.42546	3.35741	3.42546
KO;Sham	2.92639	3.53889	3.28935	3.38009	3.35741	3.2213	3.35741
Ctrl;TAC	3.40278	3.2213	3.58426	3.24398	2.97176	3.15324	2.99444	3.31204	3.62963	3.44815	3.47083
KO;TAC	3.76574	4.35556	4.40093	4.01528	3.65232	3.65232	4.71852	4.01528	4.40093	5.80741
LVPW;d
Ctrl;Sham	0.748611	0.771296	0.771296	0.771296	0.725926	0.771296
KO;Sham	0.65787	0.771296	0.816667	0.793981	0.748611	0.680556	0.839352
Ctrl;TAC	0.998148	1.02083	1.13426	0.930093	0.907407	0.952778	0.952778	1.04352	1.02083	0.975463	0.998148
KO;TAC	1.02083	1.04352	1.02083	1.15694	0.907407	0.907407	0.975463	1.04352	0.862037	0.748611
FS
Ctrl;Sham	50.3597	51.3699	48.0769	50.3311	55.4054	47.0199
KO;Sham	51.1628	47.4359	47.5862	48.3222	53.3784	52.8169	44.5946
Ctrl;TAC	44.6667	45.7747	43.038	41.2587	45.0382	42.446	48.4848	44.5206	45	42.7632	45.7516
KO;TAC	31.3253	17.1875	20.6185	29.9435	32.9193	39.7516	17.7885	40.678	29.3815	12.1094
LV vol;d
Ctrl;Sham	39.5206	44.5238	52.2389	48.2976	46.0133	48.2976
KO;Sham	32.9353	52.2389	43.7891	46.768	46.0133	41.6249	46.0133
Ctrl;TAC	47.5295	41.6249	53.8624	42.3397	34.1997	39.5206	34.8417	44.5238	55.513	49.0724	49.8539
KO;TAC	60.6267	85.6185	87.7328	70.6365	56.3484	56.3484	103.306	70.6365	87.7328	167.047
Figure 4K
Ctrl;TAC	1.36187	1.42711	0.692791	0.956666	0.737872	0.823689
KO;TAC	1.89633	2.02735	1.72364	1.65285	0.980521	1.13244
Figure 4M
Ctrl;PE(-)	1.01559	0.994208	0.84397	1.14623
KO;PE(-)	1.09699	1.08836	0.775904	1.2398
Ctrl;PE(+)	1.79233	1.84102	2.00384	1.50996
KO;PE(+)	2.39262	2.24572	2.45782	3.29341

## Sheet: Figure 5
Figure 5B
AAV9-GFP;Sham	1.22	0.92	1.06	0.8
AAV9-Cardinal;Sham	6.64	4.96	4.32	5.37	5.11
AAV9-GFP;TAC	1.66	1.14	2.13	1.37	2.14	2.36	2.8
AAV9-Cardinal;TAC	11.53	3.3	4.07	3.98	2.89
Figure 5C
AAV9-GFP;Sham	4.69	4.47	4.09	3.76
AAV9-Cardinal;Sham	4.57	4.35	4.46	4.5	4.07
AAV9-GFP;TAC	6.14	6.7	6.29	6.79	6.36	6.77	6.08	7.3
AAV9-Cardinal;TAC	6.43	5.35	5.09	5.4	5.33	6.19	6.02
Figure 5G
AAV9-GFP;Sham	0.64238	1.3115	1.04612
AAV9-Cardinal;Sham	0.889037	1.21056	1.09024
AAV9-GFP;TAC	2.1484	2.4111	2.52473
AAV9-Cardinal;TAC	1.84692	1.40575	1.55013
Figure 5I
AAV9-GFP;TAC	1.52648	0.653749	0.910975	0.627531	1.28127
AAV9-Cardinal;TAC	0.299921	0.433772	0.459389	0.585688
Figure 5J
Anp
AAV9-GFP;Sham	0.9	1.24	0.99	0.87
AAV9-Cardinal;Sham	2.24	0.85	1.07	1.24	1.32
AAV9-GFP;TAC	20.75	20.2	14.97	8.3	16.82	22.17	18.65
AAV9-Cardinal;TAC	5.23	4.16	4.06	4.31	6.4
Bnp
AAV9-GFP;Sham	0.39	0.72	0.71	2.17
AAV9-Cardinal;Sham	0.69	0.4	0.87	0.96	1.26
AAV9-GFP;TAC	2.47	4.07	4.88	3.19	3.69	7.19	3.27
AAV9-Cardinal;TAC	2.23	1.9	2.67	3.11	1.59
Acta1
AAV9-GFP;Sham	0.74	1.22	0.88	1.16
AAV9-Cardinal;Sham	1.28	0.66	1.03	1.17	0.73
AAV9-GFP;TAC	18.05	24.1	39.22	17.57	23.67	31.42	42.62
AAV9-Cardinal;TAC	8.31	6.97	5.85	5.87	5.69
Fn
AAV9-GFP;Sham	0.39	0.72	0.71	2.17
AAV9-Cardinal;Sham	0.69	0.4	0.87	0.96	1.26
AAV9-GFP;TAC	2.47	4.07	4.88	3.19	3.69	7.19	3.27
AAV9-Cardinal;TAC	2.23	1.9	2.67	3.11	1.59
Figure 5K
AAV9-GFP;Sham	42.7208	41.5385	47.3262	52.3316
AAV9-Cardinal;Sham	42.517	44.5255	40.8759	43.6426	47.5138
AAV9-GFP;TAC	32.3887	43.75	34.2742	40.3292	29.3706	37.7358	40.9283	43.1636	22.3819	18.25
AAV9-Cardinal;TAC	50.1385	45.6456	44.7837	44.1989	45.5307	39.5225	34.188
Figure 5M
Ad-Ctrl;PE(-)	1.14927	1.0473	0.927594	1.09213	1.01479	0.890155	1.20543	1.31282	0.673404	1.12809	1.00395	1.08966	0.955673	1.07833	1.27636	1.06602	1.05025	0.723651	0.63498	0.873406	1.02316	1.00198	0.906411	0.84976	0.949761	0.647788	0.719217	0.700006	0.857642	0.937938	0.997545	0.917741	1.28967	0.908382	1.52612	1.17242	1.76652	0.839908	1.17144	0.962569	0.959613	0.930549	1.33006	0.909859	0.743356	0.932027	1.01824	1.81873	1.53252
Ad-Cardinal;PE(-)	1.13794	0.845819	0.837445	0.863554	1.09163	0.956165	1.00592	0.796558	0.856657	1.27292	1.25666	1.13646	1.56504	1.47784	1.32858	1.41528	1.04533	0.924638	1.19361	1.01824	1.08375	1.36898	1.40838	1.17193	0.892125	0.896559	0.776853	1.067	0.87981	0.860598	0.982766	1.02316	1.28326	0.969466	1.77391	1.19853	1.14976	1.05814	1.02661	1.50395	1.00543	1.88671	0.962569	1.27636	1.60789	1.60789	1.21774	1.06405	1.00444
Ad-Ctrl;PE(+)	2.77244	2.4015	2.11332	2.36455	3.17145	3.16653	2.54928	2.66308	2.45765	2.20691	3.00938	2.56012	2.63697	3.0419	2.78327	2.0877	2.02021	2.47588	2.38179	2.09312	2.28376	1.95223	1.83992	2.6079	2.04632	2.12908	2.16652	1.8074	2.40889	1.93105	1.79262	2.89707	2.08524	1.99115	2.43992	1.5941	1.65469	1.60051	1.69016	1.58523	1.90346	1.62612	2.76652	1.9813	1.52021	1.59656	1.4276	1.59903	1.45765
Ad-Cardinal;PE(+)	2.58475	1.92711	1.72662	1.9813	2.05913	2.03105	1.90987	1.7813	2.21529	2.03007	1.66701	1.25715	1.96997	1.74041	1.35912	1.2606	1.51282	1.3872	1.55321	1.51479	1.84533	2.23647	1.868	1.2074	1.50691	2.12662	1.4074	2.05026	1.63548	1.5744	1.4744	1.27193	1.94878	1.19607	1.63745	1.51676	1.30494	1.52858	1.60642	1.71085	1.62317	1.80149	3.27737	2.51381	1.71479	1.30592	1.35715	1.43942	1.40838
Figure 5N
Anp
Ad-Ctrl;PE(-)	1.02734	1.24531	0.727353
Ad-Cardinal;PE(-)	1.54713	1.53438	1.47942
Ad-Ctrl;PE(+)	6.61169	7.80752	5.90161
Ad-Cardinal;PE(+)	2.285	2.83381	5.34184
Bnp
Ad-Ctrl;PE(-)	1.08433	1.02224	0.893431
Ad-Cardinal;PE(-)	1.26979	1.24034	1.21233
Ad-Ctrl;PE(+)	3.51518	3.449	3.63455
Ad-Cardinal;PE(+)	1.47166	1.74353	2.35669
Acta1
Ad-Ctrl;PE(-)	0.874546	0.926915	1.19854
Ad-Cardinal;PE(-)	0.901662	0.965862	0.751322
Ad-Ctrl;PE(+)	7.02622	7.09862	6.71257
Ad-Cardinal;PE(+)	4.32711	4.15691	4.7957
[truncated: 210 more columns]

## Sheet: Figure 6
Figure 6C
Cardial	0.917296	1.09256	0.990143
Cardinal+HA-Drg1	18.0172	18.4661	20.5954
Cardinal-as	1.07245	1.05038	0.877162
Cardinal-as+HA-Drg1	0.946659	0.877162	2.01519
Linc-p21	0.955648	1.07594	0.968412
Linc-p21+HA-Drg1	1.44634	1.52967	1.61735
Figure 6E
IgG	0.586778	1.31289	1.10034
Anti-DRG1	1.82756	5.17046	6.49175
Figure 6H
Relative DRG1 protein level
si-NC	0.918122	1.07499	1.00689
si-Drg1	0.638748	0.665722	0.626755
Relative puromycin/GAPDH
si-NC	0.951625	1.10333	0.945044
si-Drg1	0.624899	0.680638	0.511495
Figure 6J
si-NC;PE(-)	1.18562	0.819218	0.995167
si-Drg1;PE(-)	1.03358	0.772791	0.843436
si-NC;PE(+)	2.07117	2.57436	2.65957
si-Drg1;PE(+)	1.76759	1.51398	1.39988
Figure 6L
si-NC;PE(-)	0.577619	0.844959	0.624715	0.544375	0.89344	1.27298	1.48076	1.27159	1.87415	0.874047	0.923914	1.20649	0.74107	1.27021	1.04165	1.17186	0.495894	0.598397	0.630256	0.820025	1.1026	1.17047	1.25636	1.02503	0.901751	1.5417	0.717522	1.23142	0.774314	0.519442	0.569308	1.95172	1.38933	0.723063	1.10676	0.702285	0.732759	1.28822	0.54299	0.482042	0.530523	0.466805	0.563767	0.531908	0.54576	0.651034	0.832492	0.405857	1.09291
si-Drg1;PE(-)	2.12763	1.4489	0.584545	1.72039	1.75086	0.824181	1.47106	1.67191	2.74404	1.94479	0.914217	1.44751	1.32977	1.80073	1.8132	1.57495	1.48768	1.49461	0.696744	0.986247	1.02088	1.18571	1.25082	1.1123	1.12061	0.808944	1.08459	1.36856	1.35747	0.987632	1.77026	1.60681	1.1026	1.00979	1.36024	0.756307	1.01534	1.17602	0.962699	1.09568	1.09568	0.631641	0.43079	0.469575	0.367072	0.54576	0.682893	0.344909	0.493123
si-NC;PE(+)	2.24029	2.35487	1.41969	1.6783	3.6065	1.44806	2.14971	1.21672	1.9533	1.74924	1.05958	1.51135	1.84199	1.31056	1.83435	1.62047	2.42907	1.13488	1.36076	1.54081	3.76146	1.96748	3.61087	1.71541	1.43824	1.79725	2.811	2.5371	2.4378	1.15779	1.73505	1.89	1.02794	1.99367	1.22108	1.15234	1.52772	1.86927	1.23636	1.3433	1.70886	1.97185	1.99694	1.69904	4.92252	1.59646	2.94195	1.65866	2.56438
si-Drg1;PE(+)	1.23142	1.21064	1.74532	1.61789	1.52231	1.34224	0.964084	0.85881	1.72316	1.48214	2.66093	1.64421	2.03206	1.09014	1.39903	1.98911	1.12338	1.52093	1.52647	1.34778	0.944691	1.39626	1.11784	0.998713	1.08598	1.4295	1.41011	1.5888	1.35332	1.2425	1.45721	1.48768	1.2148	2.17611	1.34639	1.72455	1.33116	2.34234	1.37133	1.80212	0.601167	1.17325	1.43643	0.962699	0.910062	0.77847	0.772929	1.09429	1.98773
Figure 6M
Drg1
si-NC;PE(-)	0.876572	1.05136	1.07207
si-Drg1;PE(-)	0.18704	0.196822	0.280491
si-NC;PE(+)	0.904868	0.821023	0.823507
si-Drg1;PE(+)	0.190691	0.183858	0.20915
Anp
si-NC;PE(-)	0.901518	1.0745	1.02398
si-Drg1;PE(-)	0.941078	0.998609	0.825788
si-NC;PE(+)	10.6383	14.7951	11.9909
si-Drg1;PE(+)	9.73856	8.16428	8.15783
Bnp
si-NC;PE(-)	0.91047	1.16003	0.929497
si-Drg1;PE(-)	0.787644	1.06408	0.718857
si-NC;PE(+)	3.34764	4.39785	3.53902
si-Drg1;PE(+)	2.64215	2.65546	2.46597
Figure 6N
Up-regulated
0	24
1	76
2	142
3	199
4	237
Other
0	108
1	328
2	499
3	656
4	647
Figure 6O
Up-regulated	4	1	15	7	7	6	4	60	4	1	29	9	2	2	2	0	30	1	21	1	16	0	6	71	3	165	4	16	44	0	23	1	3	3	2	28	23	5	50	6	3	5	3	2	20	16	6	9	40
Other	18	20	35	3	59	43	29	11	2	4	14	27	30	1	28	11	5	10	13	3	0	14	67	30	13	24	1	72	22	31	14	7	5	2	11	8	7	1	13	7	26	14	58	10	6	5	7	3	0
Figure 6P
AFO
0	3
1	15
2	26
3	38
4	55
Other
0	129
1	389
2	615
3	817
4	829
Figure 6Q
Up-regulated	60	30	21	23	50	3	58	6	4	12	29	9	8	3	3	1	35	9	4	2	53	1	4	13	7	1	10	0	16	2	8	21	23	18	4	2	1	15	6	2	3	18	8	10	1	2	19	44	1
Other	4	18	1	15	7	7	20	6	35	3	59	4	43	4	29	1	29	11	2	9	2	2	4	14	27	2	0	30	1	28	11	5	10	13	1	3	0	14	1	16	0	67	6	71	3	30	165	4	16
[truncated: 2,730 more columns]

## Sheet: Figure 7
Figure 7B
Ad-Ctrl;PE(-)	0.951989	0.74406	1.33482	0.96913
Ad-Cardinal;PE(-)	0.618306	0.757837	1.20945
Ad-Ctrl;PE(+)	1.53929	2.00963	2.17162	1.75559
Ad-Cardinal;PE(+)	0.973693	1.65588	1.29357	0.973583
Figure 7C
Ad-Ctrl;PE(-)	0.993757	0.941408	1.06483
Ad-Cardinal;PE(-)	1.01658	1.07557	0.948277
Ad-Ctrl;PE(+)	0.902116	0.98142	0.804328
Ad-Cardinal;PE(+)	0.787387	0.93698	0.640791
Figure 7E
Ctrl;Sham	1.17012	0.803105	1.02678
KO;Sham	0.686782	0.967595	1.88525
Ctrl;TAC	1.45403	1.52889	1.29906
KO;TAC	1.62384	1.96333	2.13282
Figure 7F
Ctrl;TAC	0.623434	1.05332	0.870265	1.4836	1.1936	0.982328
KO;TAC	0.814782	1.01144	0.959903	0.827252	1.18564	0.853488	0.802597
Figure 7H
AAV9-GFP;Sham	0.80402	1.13488	1.0611
AAV9-Cardinal;Sham	1.09937	0.660072	1.22041
AAV9-GFP;TAC	1.53369	1.45873	1.90764
AAV9-Cardinal;TAC	1.0652	1.09064	1.12269
Figure 7M
sh-NC	0.997742	1.04033	0.961926
sh-Cardinal	0.36506	0.231669	0.292368
Figure 7P
si-NC;Ad-Ctrl;PE	1.07938	1.01772	0.902906
si-NC;Ad-Cardinal;PE	0.774276	0.756581	0.546093
si-Drg1;Ad-Ctrl;PE	0.558019	0.466305	0.681098
si-Drg1;Ad-Cardinal;PE	0.617627	0.559983	0.672613

## Sheet: Suppl Figure 7
Suppl Figure 7A
Myocd
WT	0.856494	0.905534	1.23797
HET	1.06845	1.28457	0.956589
KO	0.712802	0.931772	0.983124
Cardinal
WT	0.793562	0.664007	1.54243
HET	0.355545	0.613178	0.451895
KO	0.0020711	0.00327073	0.00596643
Suppl Figure 7B
Ctrl	4.68063	4.56989	5.03804	4.53261	4.64162	4.73797
KO	4.83523	4.95556	5.03846	4.65746

## Sheet: Suppl Figure 8
Suppl Figure 8B
Ctrl;AAV9-GFP;TAC	0.543588	1.82712	0.910922	1.08388	0.634488
KO;AAV9-GFP;TAC	0.115459	0.071403	0.138752	0.065976	0.059447
KO;AAV9-Cardinal;TAC	1.26689	2.06202	1.75953	1.21588	1.38252
Suppl Figure 8C
Ctrl;AAV9-GFP;TAC	4.90234	4.91879	5.44509	5.46714	5.60512
KO;AAV9-GFP;TAC	5.74806	5.96432	6.12891	6.18863	6.49811
KO;AAV9-Cardinal;TAC	4.94941	5.14468	5.4464	5.66342	5.82958
Suppl Figure 8F
Ctrl;AAV9-GFP;TAC	0.914381	1.05532	0.948469	0.9266	1.15523
KO;AAV9-GFP;TAC	1.40575	1.91393	1.32184	1.58542	1.43595
KO;AAV9-Cardinal;TAC	1.04381	0.966155	1.1463	0.945798	1.16089
Suppl Figure 8G
Anp
Ctrl;AAV9-GFP;TAC	1.54158	0.93677	0.633372	1.26104	0.627237
KO;AAV9-GFP;TAC	2.42633	2.13266	1.24154	3.53753	0.761535
KO;AAV9-Cardinal;TAC	1.24134	0.681218	0.735547	0.545725	0.369042
Bnp
Ctrl;AAV9-GFP;TAC	1.31731	0.800401	0.849016	0.925309	1.10797
KO;AAV9-GFP;TAC	5.32312	2.35242	2.05294	7.00045	1.81527
KO;AAV9-Cardinal;TAC	1.59282	0.606537	1.04634	0.909402	1.24202
Acta1
Ctrl;AAV9-GFP;TAC	1.22263	1.29106	0.956965	0.923565	0.605779
KO;AAV9-GFP;TAC	1.6729	2.61631	1.57597	4.35917	2.23882
KO;AAV9-Cardinal;TAC	1.34752	1.47365	0.425032	0.709405	0.982215
Fbn1
Ctrl;AAV9-GFP;TAC	0.878076	1.10174	0.745158	1.04581	1.22922
KO;AAV9-GFP;TAC	4.24856	1.97816	1.3757	3.30507	1.36536
KO;AAV9-Cardinal;TAC	0.741695	0.554089	0.656924	0.869898	0.596537
Suppl Figure 8I
Ctrl;AAV9-GFP;TAC	1.07291	0.798603	1.20714	0.984443	0.936901
KO;AAV9-GFP;TAC	1.83667	2.05296	1.33186	1.37224	1.43101
KO;AAV9-Cardinal;TAC	1.12797	0.926256	0.639544	0.968982	0.651133
Suppl Figure 8J
Ctrl;AAV9-GFP;TAC	54.0816	46.3636	66.3265	45.6311	53.1915
KO;AAV9-GFP;TAC	41.791	35.514	26.2295	35.6061	39.6825
KO;AAV9-Cardinal;TAC	51.7242	46.789	52.1276	49.5238	38.8889
Suppl Figure 8K
Ctrl;AAV9-GFP;TAC	3.07821	3.45513	3.07821	3.23526	2.95256
KO;AAV9-GFP;TAC	4.20897	3.3609	3.83205	4.14615	3.95769
KO;AAV9-Cardinal;TAC	3.64359	3.42372	2.95256	3.29808	3.39231

## Sheet: Suppl Figure 10
Suppl Figure 10A
AAV9-Cardinal-as;TAC	7.79263	6.7633	7.19305	6.24101	7.2566	6.70441
AAV9-Cardinal;TAC	6.26592	5.93331	6.32638	5.76499	6.26185
Suppl Figure 10D
AAV9-Cardinal-as;TAC	0.846817	1.11089	1.04229
AAV9-Cardinal;TAC	0.60183	0.708494	0.660419
Suppl Figure 10F
AAV9-Cardinal-as;TAC	1.06928	1.01518	0.915539
AAV9-Cardinal;TAC	0.464546	0.579255	0.501351
Suppl Figure 10G
Anp
AAV9-Cardinal-as;TAC	0.455856	1.49629	1.04785
AAV9-Cardinal;TAC	0.330988	0.474683	0.525379
Bnp
AAV9-Cardinal-as;TAC	1.13052	0.798999	1.07048
AAV9-Cardinal;TAC	0.482311	0.498766	0.528223
Acta1
AAV9-Cardinal-as;TAC	0.959029	1.00615	1.03482
AAV9-Cardinal;TAC	0.645492	0.827665	0.871242
Fbn1
AAV9-Cardinal-as;TAC	1.09009	1.08073	0.829181
AAV9-Cardinal;TAC	0.581345	0.611281	0.639083
Suppl Figure 10H
AAV9-Cardinal-as;TAC	21.831	38.0165	35.0877	41.9047	43.4344	32.4324
AAV9-Cardinal;TAC	44.6602	46.9388	51.8868	46.4646	56.3636

[truncated: 1 more sheets: Suppl Figure 12]
